# Supplementary material for: Characterizing the Type 6 Secretion System (T6SS) and its role in the virulence of avian pathogenic Escherichia coli strain APECO18
Source: PeerJ. 2021 Dec 17;9:e12631. doi: 10.7717/peerj.12631 (PMC8686734; doi:10.7717/peerj.12631)
Supplement: Supplemental Information 4 [file peerj-09-12631-s004.xlsx]

## Sheet: Sheet1
			APEC
Isolate #	Phylo group	serogroup	hcp(186)	evpB(771)	impK(374)	vasK (934)	icmF (1060)	# of genes
1	A	-	0	0	0	0	0	0
2	C	29	0	0	0	0	0	0
3	B2	-	1	1	1	0	0	3
4	B2	51	0	1	1	1	0	3
5	F	111w	1	1	1	0	0	3
6	C	158	0	0	0	0	0	0
7	F	R	1	1	1	0	0	3
8	B1	8	0	0	0	0	0	0
9	F	111w	1	0	1	0	0	2
10	D	51	0	0	0	0	0	0
11	B2	51	0	1	1	0	0	2
12	E	75w	0	0	0	0	0	0
13	C	78	0	0	0	0	0	0
14	B2	32,83	1	1	1	0	1	4
15	F	R	1	1	1	0	0	3
16	B1	M	0	0	0	0	0	0
17	E	-	0	0	0	0	0	0
18	B2	120	1	1	0	1	1	4
19	B1	-	0	0	0	0	0	0
20	C	61	0	0	0	0	0	0
21	B1	-	0	0	0	0	0	0
22	A	-	0	0	0	0	0	0
23	A	-	0	0	0	0	0	0
24	B1	106	0	1	0	0	0	1
25	B1	-	0	0	0	0	0	0
26	A	-	0	0	0	0	0	0
27	B1	91	0	0	0	0	0	0
28	B2	120	1	1	1	1	1	5
29	B1	-	1	1	1	1	0	4
30	C	78	0	0	0	0	0	0
31	A		0	0	0	0	0	0
32	F	2	0	0	0	0	0	0
33	A	8	0	0	0	0	0	0
34	E	25W	0	0	0	0	0	0
35	C	-	0	0	0	0	0	0
36	B2	R	1	1	1	1	0	4
37	F	20	1	0	1	0	0	2
38	C	78	0	0	0	0	0	0
39	C	-	0	0	0	0	0	0
40	C	78	1	1	1	0	0	3
41	B2	25	1	0	1	0	0	2
42	unknown	78	0	0	0	0	0	0
43	B2	78	1	1	1	0	0	3
44	C	78	0	0	0	0	0	0
45	C	78	0	0	0	0	0	0
46	C	78	0	0	0	0	0	0
47	B1	-	0	0	0	0	0	0
48	D	1	0	0	0	0	0	0
49	B1	158	0	0	0	0	0	0
50	B1	-	0	0	0	0	0	0
51	A	117	0	0	0	0	0	0
52	B2	1	1	1	1	0	0	3
53	C	78	0	0	0	0	0	0
54	C	78	0	0	0	0	0	0
55	B2		0	0	0	0	1	1
56	B2		1	1	1	0	1	4
57	B2	2	1	1	1	0	1	4
58	B2	78	0	0	0	0	1	1
59	B1	82	0	0	0	0	0	0
60	C	-	0	0	0	0	0	0
61	E	-	0	0	0	1	0	1
62	A	20	0	0	0	0	0	0
63	B2	1	1	1	1	1	1	5
64	B2	19	1	1	1	1	1	5
65	C	78	0	0	0	0	0	0
66	B2	2	1	1	1	1	1	5
67	D	7158	0	0	0	0	0	0
68	B1	X25	1	0	1	0	0	2
69	B1	153	0	0	0	0	0	0
70	A	106W	0	0	0	0	0	0
71	C	78	0	0	0	0	0	0
72	B2	R	1	1	1	1	1	5
73	F	R	1	1	1	0	0	3
74	B2	171	0	0	0	0	1	1
75	A	-	0	0	0	0	0	0
76	B1	2	0	0	0	0	0	0
77	C	78	0	0	0	0	0	0
78	D	7	0	0	0	0	0	0
79	C	18	0	0	0	0	0	0
80	B2	2	0	0	0	0	0	0
81	D	20153	0	0	0	0	0	0
82	C	-	0	0	0	0	0	0
83	B1	M	0	0	0	0	0	0
84	B1	-	0	0	0	0	0	0
85	F	100	1	0	1	0	0	2
86	B1	19	0	0	0	0	0	0
87	B1	15	1	1	1	0	0	3
88	B2	1	0	0	1	0	0	1
89	C	78	0	0	0	0	0	0
90	B2	19	1	1	1	0	0	3
91	B2	-	1	1	1	1	0	4
92	B2	1	1	1	1	1	0	4
93	D	85	0	1	1	1	0	3
94	D	2	0	0	0	0	0	0
95	B2	9	0	0	0	0	0	0
96	B1	171	0	0	0	0	0	0
97	B2	1	1	1	1	1	1	5
98	D	-	0	0	0	0	1	1
99	D	A	0	0	0	0	0	0
100	B2	2	0	0	0	0	0	0
101	D	2	0	0	0	0	0	0
102	B1	5	0	0	0	0	0	0
103	C	8	0	0	0	0	0	0
105	B1	-	0	0	0	0	0	0
106	B1	-	0	0	0	0	0	0
107	B2	1	0	0	1	0	0	1
108	B2	120	1	1	0	0	1	3
109	B1	-	0	0	0	0	0	0
110	E	-	0	0	0	0	0	0
111	B1	8	0	0	0	0	0	0
112	B2	2	1	0	1	0	0	2
113	B2	2	1	1	1	1	1	5
114	C	9	0	0	0	0	0	0
115	A	7	0	0	0	0	0	0
116	B1	78	0	0	0	0	0	0
117	E	-	0	0	0	0	0	0
118	B1	36	0	0	0	0	0	0
119	D	2	0	0	0	0	0	0
120	C	78	0	0	0	0	0	0
121	B1	36	0	0	0	0	0	0
122	C	78	0	0	0	1	0	1
123	B1	78	0	0	0	0	0	0
124	C	159	0	0	0	0	0	0
125	B1	78	0	0	0	0	0	0
126	C	78	0	0	0	0	0	0
127	C	-	0	0	0	0	0	0
128	B1	-	0	0	0	0	0	0
129	F	-	1	1	1	0	0	3
130	B2	2	1	1	1	0	0	3
131	A	X28	0	0	0	0	0	0
132	F	119	1	0	1	0	0	2
133	F	119	1	1	1	0	0	3
134	F	-	1	0	1	0	0	2
135	F	119	1	1	1	0	0	3
136	E	108	1	0	1	0	0	2
137	A	108	0	0	0	0	0	0
138			0	0	0	0	0	0
139	F	119	1	1	1	0	0	3
140	C	78	0	0	0	0	0	0
141	A	X28	0	0	0	0	0	0
142	A	R	0	0	0	0	0	0
143	C	11	0	0	0	0	0	0
144	C	78	0	0	0	0	0	0
145	A	9	0	0	0	0	1	1
146	B1	100	0	0	0	0	0	0
147	B1	8	0	0	0	0	0	0
148	C	2	0	0	0	0	0	0
149	C	78	0	0	0	0	0	0
150	D	17	0	0	0	0	1	1
151	B1	-	0	0	0	0	0	0
152	C	78	0	0	0	0	0	0
153	A	11	0	0	0	0	0	0
154	B1	-	0	0	0	0	0	0
155	F	-	0	0	0	0	0	0
156	C	78	0	0	0	0	0	0
157	C	78	0	0	0	0	0	0
158	C	78	0	0	0	0	0	0
159	B1	-	1	1	1	1	0	4
160	C	78	0	0	0	0	0	0
161	A	X9	0	0	0	0	0	0
162	A	20153	0	0	0	0	0	0
163	F	-	1	0	1	0	0	2
164	C	78	0	0	0	0	0	0
165	C	78	0	0	0	0	0	0
166	B1	6	1	1	1	1	0	4
167	B1	78	1	1	1	1	0	4
168	C	-	0	0	0	0	0	0
169	C	78	0	0	0	0	0	0
170	C	78	0	0	0	0	0	0
171	B2	-	1	0	1	0	0	2
172	B1	-	0	0	0	0	0	0
173	B2	7	1	1	0	0	0	2
174	unknown	-	0	0	0	0	0	0
175	C	-	0	0	0	0	0	0
176	B2	25	0	0	1	0	0	1
177	B1	8	0	0	0	0	0	0
178	A	127	0	0	0	0	0	0
179	B1	8	0	0	0	0	0	0
180	B1	-	0	0	0	0	0	0
181	B1	-	0	0	0	0	0	0
182	C	8	0	0	0	0	0	0
183	B1	-	0	0	0	0	0	0
184	B2	-	1	1	1	0	0	3
185	B1	-	0	0	0	0	0	0
186	A	78	0	0	0	0	0	0
187	A	78	0	0	0	0	0	0
188	A	78	0	0	0	0	0	0
189	A	78	0	0	0	0	0	0
190	F	143	1	1	1	0	0	3
191	A	78	0	0	0	0	0	0
192	F	2	1	1	1	0	0	3
193	B2	-	1	1	1	0	0	3
194	D	A	0	0	0	0	0	0
195	B1	-	0	0	0	0	0	0
196	A	78	0	0	0	0	0	0
197	C	78	0	0	0	0	0	0
198	B1	-	0	0	0	0	0	0
199	B1	100W	0	0	0	0	0	0
200	F	R	1	1	1	0	0	3
201	E	114	0	0	0	0	0	0
202	B2	-	1	1	1	0	0	3
203	C	78	0	0	0	0	0	0
204	B2	-	1	1	1	1	0	4
205	B2	4	1	0	1	0	0	2
206	B1	-	0	0	0	0	0	0
207	C	78	0	0	0	0	0	0
208	B2	4,X13	1	0	1	0	0	2
209	D	17	0	0	0	0	1	1
210	C	8	0	0	0	0	0	0
211	F	2	1	0	1	0	0	2
212	F	2	1	1	1	0	0	3
213	F	2	1	1	1	0	0	3
214	F	2	1	1	1	0	0	3
215	F	2	1	1	1	0	0	3
216	F	2	1	1	1	0	0	3
217	unknown	2	1	1	1	0	0	3
218	F	2	1	1	1	0	0	3
219	F	2	1	1	1	0	0	3
220	F	2	1	1	1	0	0	3
221	F	ON	1	1	1	0	0	3
222	C	78	0	0	0	0	0	0
224	B2	78	1	0	1	0	0	2
225	C	5	0	0	0	0	0	0
226	C	2	0	0	0	0	0	0
227	C	2	0	0	0	0	0	0
228	C	2	0	0	0	0	0	0
229	C	2	0	0	0	0	0	0
230	C	78	0	0	0	0	0	0
231	C	78	0	1	0	0	0	1
234	C	2	0	0	0	0	0	0
235	B1	2	0	0	0	0	0	0
236	B2	2	1	1	1	0	0	3
237	B2	ON	1	0	1	0	0	2
241	F	2	1	1	1	0	0	3
242	F	2	1	0	1	0	0	2
243	F	2	1	0	1	0	0	2
244	F	2	1	0	1	0	0	2
245	A	2	0	0	0	0	0	0
246	F	2	1	1	1	0	0	3
247	B2	35	1	1	1	0	0	3
248	B2	35	1	1	1	0	0	3
249	F	ON	1	1	1	0	0	3
250	A	78	1	1	1	0	0	3
251	C	78	0	0	0	0	0	0
252	B1	109	0	0	0	0	0	0
253	F	109	1	1	1	0	0	3
254	B1	ON	0	0	0	0	0	0
255	B1	35	0	0	0	0	0	0
256	B1	103	0	0	0	0	0	0
257	C	78	1	0	1	0	0	2
258	C	78	0	0	0	0	0	0
259	C	78	0	0	0	0	0	0
261	B2	83	1	0	0	0	0	1
263	A	20	0	0	0	0	0	0
264	F		1	0	1	0	0	2
265	C		0	0	0	0	0	0
266	F	119	1	0	1	0	0	2
267	C	20	0	0	0	0	0	0
268	B1	41W	0	0	0	0	0	0
269	F	53	1	0	1	0	0	2
270	F	2	1	1	1	0	0	3
271	F	2w	1	1	1	0	0	3
272	E	-	0	0	0	0	0	0
273	B1	-	0	0	0	0	0	0
274	A	21w	0	0	0	0	0	0
275	F	53	0	0	0	0	0	0
276	E	-	0	0	0	0	0	0
277	B2	2	0	0	0	0	0	0
278	B1	-	0	0	1	0	0	1
279	F	53	1	0	1	0	0	2
280	C	78	0	0	0	0	0	0
281	B1	-	0	0	1	0	0	1
282	E	-	0	0	0	0	0	0
283	C	78	0	0	0	0	0	0
284	C	132	0	0	0	0	0	0
285	B1	36	0	0	0	0	0	0
286	B1	78	0	0	0	0	0	0
287	C	-	0	0	0	0	0	0
288	B1	-	0	0	0	0	0	0
289	C	-	0	0	0	0	0	0
290	C	132	1	0	1	0	0	2
291	F	11	1	0	1	0	0	2
292	F	2	1	0	1	0	0	2
293	F	-	1	1	1	0	0	3
294	B1	-	0	0	0	0	0	0
295	C	-	0	0	0	0	0	0
296	B1	36	1	0	1	0	0	2
297	F	-	1	1	1	0	0	3
298	A	109w	0	0	0	0	0	0
299	A	-	0	0	0	0	0	0
300	D	-	0	0	0	0	0	0
301	C	132w	0	0	0	0	0	0
302	D	-	0	0	0	0	0	0
303	F	-	1	1	1	0	0	3
304	C	115w	0	0	0	0	0	0
305	C	78	0	0	0	0	0	0
306	C	78	0	0	0	0	0	0
307	B1	36	0	0	0	0	0	0
308	B1	5	0	0	0	0	0	0
309	A	5	0	0	0	0	0	0
310	B1	36	0	0	0	0	0	0
311	B1	78	0	0	0	0	0	0
312	C	115	0	0	0	0	0	0
313	B1	78	0	0	0	0	0	0
314	C	78	0	0	0	0	0	0
315	C	78	0	0	0	0	0	0
316	C	-	0	0	0	0	0	0
317	F	2	1	1	1	0	0	3
318	F	-	1	0	1	0	0	2
319	B1	-	1	0	1	0	0	2
320	C	78	0	0	0	0	0	0
321	F	11	1	0	1	0	0	2
322	B2	2	0	1	1	0	0	2
323	F	-	0	0	1	0	0	1
324	C	78W	0	0	0	0	0	0
325	E	-	0	0	0	0	0	0
326	C	78	0	0	0	0	0	0
327	B1	18w,68w	0	0	1	0	0	1
328	E	167	0	0	0	0	0	0
329	C	78	0	0	0	0	0	0
330	B2	25	1	0	1	0	0	2
331	E	167	0	0	0	0	0	0
332	E	34167	0	0	0	0	0	0
333	B1	103	0	0	0	0	0	0
334	A	409(X9)	0	0	0	0	0	0
335	D	11	0	0	0	0	0	0
336	A	-	0	0	0	0	0	0
337	A	-	0	0	0	0	0	0
338	A	-	0	0	0	0	0	0
339	C	-	0	0	0	0	0	0
340	B2	-	1	1	1	1	0	4
341	C	-	0	0	0	0	0	0
342	B1	-	0	0	0	0	0	0
343	B2	25	1	0	1	0	0	2
344	F	-	1	0	1	0	0	2
345	F	114	1	0	1	0	0	2
346	B2	2	1	1	1	1	1	5
347	A	74	0	0	0	0	0	0
348	A	153	0	0	0	0	0	0
349	B2	2	1	1	1	1	0	4
350	F	-	1	1	1	0	0	3
351	B2	18	1	1	1	0	0	3
352	F	-	1	1	1	0	0	3
353	B2	18	1	1	1	1	1	5
354	C	78	0	0	0	0	0	0
355	F	R	1	1	1	0	0	3
356	F	-	1	1	1	0	0	3
357	B2	18	1	1	1	1	1	5
358	B2	18	1	1	1	1	1	5
359	B2	18	1	0	1	0	0	2
360	B1	29	0	0	0	0	0	0
361	F	-	1	1	1	1	1	5
362	F	-	1	0	1	0	0	2
363	F	-	1	0	1	0	0	2
364	A	153	0	0	0	0	0	0
365	B1	86	0	0	0	0	0	0
366	B1	2W	0	0	0	0	0	0
367	B1	91	0	0	0	0	0	0
368	B1	-	0	0	0	0	0	0
369	B2	18	1	0	1	0	0	2
370	B2	18	1	0	1	0	0	2
371	F	-	1	1	1	0	0	3
372	C	78	0	0	0	0	0	0
373	C	78	0	0	0	0	0	0
374	A	132	0	0	0	0	0	0
375	B2	111w	1	1	1	0	0	3
376	B2	18	1	0	1	0	0	2
377	F	-	1	0	1	0	0	2
378	D	18	0	0	0	0	0	0
379	F	111	1	0	1	0	0	2
380	B2	18	1	0	1	0	0	2
381	F	111	1	1	1	0	0	3
382	F	111	1	0	1	0	0	2
383	F	111	1	0	1	0	0	2
384	C	78	0	0	0	0	0	0
385	F	111	1	1	1	0	0	3
386	F	111	1	1	1	0	0	3
387	B2	2	1	1	1	0	0	3
388	B2	2	1	1	1	0	0	3
389	C	78	0	0	0	0	0	0
390	F	111	1	0	1	0	0	2
391	F	111	1	1	1	0	0	3
392	F	111	1	1	1	0	0	3
393	B2	2	1	1	1	1	0	4
394	B1	8	0	0	0	0	0	0
395	D	77	0	0	0	0	0	0
396	B2	2	1	0	1	0	0	2
397	C	78	0	0	0	0	0	0
398	A	78	0	0	0	0	0	0
399	C	78	0	0	0	0	0	0
400	C	78	0	0	0	0	0	0
401	C	78	0	0	0	0	0	0
402	C	78	0	0	0	0	0	0
403	A	-	0	0	0	0	0	0
404	clade I	-	0	0	0	0	0	0
405	clade I	-	0	0	0	0	0	0
406	C	78	0	0	0	0	0	0
407	F	111	1	1	1	0	0	3
408	B1	103	0	0	0	0	0	0
409	A	9	0	0	0	0	0	0
410	C	19	0	0	0	0	0	0
411	D	11	0	0	0	0	0	0
412	C	78	0	0	0	0	0	0
413	C	78	0	0	0	0	0	0
414	C	78	0	0	0	0	0	0
415	F	11	0	0	0	0	0	0
416	B1	-	1	0	1	0	0	2
417	B1	-	1	1	1	0	0	3
418	B1	-	0	0	0	0	0	0
419	C	78	0	0	0	0	0	0
420	C	78	0	0	0	0	0	0
421	C	77	0	0	0	0	0	0
422	C	78	0	0	0	0	0	0
423	C	78	0	0	0	0	0	0
424	C	78	0	0	0	0	0	0
425	C	78	0	0	0	0	0	0
426	F	-	0	0	0	0	0	0
427	A	25	0	0	0	0	0	0
428	D	2	0	0	0	0	0	0
429	C	78	0	0	0	0	0	0
430	C	78	0	0	1	0	0	1
431	F	-	1	0	1	0	0	2
432	F	-	1	0	1	0	0	2
433	F	-	1	0	1	0	0	2
434	C	78	0	0	0	0	0	0
435	C	78w	0	0	0	0	0	0
436	F	-	1	0	1	0	0	2
437	F	-	1	0	1	0	0	2
438	F	-	1	0	1	0	0	2
439	C	78	0	0	0	0	0	0
440	F	-	1	1	1	0	0	3
441	F	-	1	1	1	0	0	3
442	C	78	0	0	0	0	0	0
443	B2	2	0	0	0	0	0	0
444	F	-	1	0	1	0	0	2
445	D	2	0	0	0	0	0	0
446	C	78	0	0	0	0	0	0
447	C	78	0	0	0	0	0	0
448	C	78	0	0	0	0	0	0
449	C	78	0	0	0	0	0	0
450	C	78	0	0	0	0	0	0
451	C	78	0	0	0	0	0	0
452	C	78	0	0	0	0	0	0
453	C	78	0	0	0	0	0	0
454	C	78	0	0	0	0	0	0
455	B1	123	0	0	0	0	0	0
456	C	78	0	0	0	0	0	0
457	F	-	1	1	1	0	0	3
458	F	-	1	1	1	0	0	3
459	F	-	1	1	1	0	0	3
460	B1	109w	0	0	0	0	0	0
461	C	20	0	0	0	0	0	0
462	D	55	0	0	0	0	0	0
						AFEC
Isolate #			hcp(186)	evpB(771)	impK(374)	vasK (934)	icmF (1060)
463	A	R	0	0	0	0	0	0
464	A	20,21,153	0	0	0	0	0	0
465	A	32	0	0	0	0	0	0
466	A	26	0	0	0	0	0	0
467	E	32	0	0	0	0	0	0
468	A	-	0	0	0	0	0	0
469	A	88	0	0	0	0	0	0
470	B1	27	0	0	0	0	0	0
471	F	119	1	0	1	0	0	2
472	A	60	0	0	0	0	0	0
473	E	108	0	0	0	0	0	0
474	A	108	0	0	0	0	0	0
475	A	15	0	0	0	0	0	0
476	A	-	0	0	0	0	0	0
477	A	-	0	0	0	0	0	0
478	B1	106	0	0	0	0	0	0
479	B1	-	0	0	0	0	0	0
480	A	R	0	0	0	0	0	0
481	B1	-	0	0	0	0	0	0
482	C	-	0	0	0	0	0	0
483	B1	25	0	1	0	0	0	1
484	D	-	0	0	0	0	0	0
485	A	9	0	0	0	0	0	0
486	A	144	0	0	0	0	0	0
487	B2	120	1	0	1	0	0	2
488	B1	-	0	0	0	0	0	0
489	A	73	0	0	0	0	0	0
490	D	102	0	0	0	0	0	0
491	B1	106	0	0	0	0	0	0
492	A	20	0	0	0	0	0	0
493	B1	-	1	0	1	0	0	2
494	B1	-	0	0	0	0	0	0
495	C	-	0	0	0	0	0	0
496	A	9	0	0	0	0	0	0
497	B1	106	0	1	0	0	0	1
498	A	73w	0	0	0	0	0	0
499	B1	-	0	0	0	0	0	0
500	B1	-	0	0	0	0	0	0
501	C	73w	0	0	0	0	0	0
502	A	-	0	0	0	0	0	0
503	B1	106	0	0	0	0	0	0
504	C	73w	0	0	0	0	0	0
505	B2	2	0	0	0	0	0	0
506	A	ND	0	0	0	0	0	0
507	A	-	0	0	0	0	0	0
508	B1	-	0	0	0	0	0	0
509	A	77w	0	0	1	0	0	1
510	A	73w	0	0	0	0	0	0
511	A	-	0	0	0	0	0	0
512	B1	139	0	0	0	0	0	0
513	B1	158	0	0	0	0	0	0
514	C	9w	0	0	0	0	0	0
515	A	9w	0	0	0	0	0	0
516	B1	-	1	0	1	0	0	2
517	A	-	0	0	0	0	0	0
518	B1	-	1	0	1	0	0	2
519	E	R	0	0	0	0	0	0
520	B2	-	1	1	1	1	0	4
521	B2	-	1	1	1	1	0	4
522	D	R	0	0	0	0	0	0
523	B1	O37	0	0	0	0	0	0
524	E	R	0	0	0	0	0	0
525	B2	-	1	1	1	1	0	4
526	B2	-	1	1	1	1	0	4
527	clade I	O45	0	0	0	0	0	0
528	A	O86	0	0	0	0	0	0
529	A	O2O	0	0	0	0	0	0
530	D	R	0	0	0	0	0	0
531	C	O2O	0	0	0	0	0	0
532	clade I	R	0	0	0	0	0	0
533	E	R	0	0	0	0	0	0
534	D	O158	0	0	0	0	0	0
535	D	O153	1	0	0	0	0	1
536	A	-	0	0	0	0	0	0
537	A	-	0	0	0	0	0	0
538	D	-	0	0	0	0	0	0
539	clade I	-	0	0	0	0	0	0
540	B2	1	1	0	1	0	0	2
541	D	51	0	0	0	0	0	0
542	A	149	0	0	0	0	0	0
543	A	-	0	0	0	0	0	0
544	A	-	0	0	0	0	0	0
545	A	69	0	0	0	0	0	0
546	D	32	0	0	0	0	0	0
547	A	-	0	0	0	0	0	0
548	A	-	0	0	0	0	0	0
549	C	108	0	0	0	0	0	0
550	A	M	0	0	1	0	0	1
551	A	-	0	0	0	0	0	0
552	B1	27	0	0	0	0	0	0
553	B1	78	0	1	0	0	0	1
554	B1	2	0	0	0	0	0	0
555	A	78	0	0	0	0	0	0
556	B1	78	0	0	0	0	0	0
557	B1	2	1	0	1	0	0	2
558	B1	78	1	0	1	0	0	2
559	C	78	0	0	0	0	0	0
560	B2	2	1	1	1	1	0	4
561	B1	78	0	0	0	0	0	0
562	A	2	0	0	0	0	0	0
563	A	2	0	0	0	0	0	0
564	A	2	0	0	0	0	0	0
565	A	2	0	0	0	0	0	0
566	A	2	0	0	0	0	0	0
567	A	2	0	0	0	0	0	0
568	B1	78	0	0	0	0	0	0
						Litter E. coli
Isolate #			hcp(186)	evpB(771)	impK(374)	vasK (934)	icmF (1060)
45	A		0	0	0	0	0	0
49	B2	25	0	0	1	0	0	1
51	B2	25	1	0	1	0	0	2
52	A		0	0	0	0	0	0
53	A	24	0	0	0	0	0	0
56	C	24	0	0	0	0	0	0
58	A		0	0	0	0	0	0
80	A		0	1	0	0	0	1
81	A		0	1	0	0	0	1
82	D		0	0	0	0	0	0
92	D		0	0	0	0	0	0
94	B1		0	0	0	0	0	0
98	B1		0	0	0	0	0	0
99	B1		0	0	0	0	0	0
100	B1		0	0	0	0	0	0
101	A		0	0	0	0	0	0
102	A		0	0	0	0	0	0
103	B1		0	0	0	0	0	0
105	B1	25	1	1	1	0	0	3
106	B1	25	1	1	1	0	0	3
108	A		0	0	0	0	0	0
109	A	25	0	0	0	0	0	0
112	B1		1	1	1	0	0	3
114	A	25	0	0	0	0	0	0
115	A	25	0	0	0	0	0	0
123	A	24	1	1	1	0	0	3
124	A	25	0	0	0	0	0	0
127	A	25	1	1	1	0	0	3
134	D	25	0	0	0	0	0	0
135	B2	25	0	0	1	0	0	1
137	A	25	0	0	0	0	0	0
174	F	25	0	0	0	0	1	1
178	C		0	0	0	0	0	0
183	A	25	0	0	0	0	0	0
186	A		0	0	0	0	0	0
187	A		0	0	0	0	0	0
188	D		0	0	0	0	0	0
189	A	24	0	0	0	0	0	0
195	A		0	0	0	0	0	0
197	A		0	0	0	0	0	0
199	A		0	0	0	0	0	0
201	A		0	0	0	0	0	0
203	A	24	0	0	0	0	0	0
204	A	24	0	0	0	0	0	0
205	A	24	0	0	0	0	0	0
207	A		0	0	0	0	0	0
208	A	24	0	0	0	0	0	0
215	B1		0	0	0	0	0	0
218	*	117	0	0	0	0	1	1
221	A		0	0	0	0	0	0
222	A	24	0	0	0	0	0	0
223	A	24	0	0	0	0	0	0
225	B1	24	1	1	1	1	0	4
226	A	24	0	0	0	0	0	0
227	F	24	0	0	0	0	0	0
228	A	24	0	0	0	0	0	0
229	F	24	0	0	0	0	0	0
234	A		0	0	0	0	0	0
238	A		0	0	0	0	0	0
242	D	24	0	0	0	0	0	0
246	A	24	0	0	0	0	0	0
252	A		0	0	0	0	0	0
257	A	24	0	0	0	0	0	0
259	B1	8	0	0	0	0	0	0
260	B1	8	0	0	0	0	0	0
269	B1	8	0	0	0	0	0	0
270	A		0	0	0	0	0	0
272	A	8	0	0	0	0	0	0
275	A	8	0	0	0	0	0	0
277	A	2	0	0	0	0	0	0
280	B1	8	0	0	0	0	0	0
281	B1	8	0	0	0	0	0	0
282	A	24	0	0	0	0	0	0
284	B1	8	0	0	0	0	0	0
285	B1	8	0	0	0	0	0	0
286	B1		0	0	1	0	0	1
287	B1	24	0	0	1	0	0	1
288	B1	24	0	0	0	0	0	0
292	B1	86	0	0	0	0	0	0
295	D		0	0	0	0	0	0
296	B1	24	0	0	0	0	0	0
299	A	2	0	0	0	0	0	0
300	B1	24	0	0	0	0	0	0
301	B1	24	0	0	0	0	0	0
302	B1		0	0	0	0	0	0
303	B1		0	0	0	0	0	0
304	A		0	0	0	0	0	0
305	B1		0	0	0	0	0	0
308	A		0	0	0	0	0	0
311	B1	8	0	0	0	0	0	0
313	B1		0	0	0	0	0	0
318	B1		0	0	0	0	0	0
321	B1	86	0	0	0	0	0	0
322	C	86	0	0	0	0	0	0
323	C	86	0	0	0	0	0	0
324	B1	24	0	0	0	0	0	0
328	A		0	0	0	0	0	0
330	A	8	0	0	0	0	0	0
331	B1		0	0	0	0	0	0
332	B1		0	0	0	0	0	0
333	A	8	0	0	0	0	0	0
334	B1		0	0	0	0	0	0
